# Supplementary material for: Bovine Lymphocyte Intestinal Retention Defect (BLIRD): a novel recessive immunogenetic disorder in Holstein cattle
Source: Vet Q. 2025 Oct 15;45(1):2566997. doi: 10.1080/01652176.2025.2566997 (PMC12529745; doi:10.1080/01652176.2025.2566997)
Supplement: Dutheil_suppl_data.xlsx [file TVEQ_A_2566997_SM7676.xlsx]

## Sheet: Supplementary Table 1
Supplementary Table 1. Number of animals per genotype group and experimental cohort.
	Genotype	number
Alive_at_d1065	LRF	203.18
	LRC	21.746
	LRS	437
Heifers' non return rate at 56 days	LRF	247206
	LRC	25698
	LRS	362
Cows' non return rate at 56 days	LRF	108926
	LRC	11785
	LRS	108
Somatic cell score	LRF	112767
	LRC	11884
	LRS	146
Milk fat content	LRF	100479
	LRC	10764
	LRS	127
Milk protein content	LRF	100479
	LRC	10764
	LRS	127
Milk yield	LRF	100989
	LRC	10809
	LRS	127
Milk fat yield	LRF	100479
	LRC	10765
	LRS	127
Milk protein yield	LRF	100479
	LRC	10765
	LRS	127
Body condition	LRF	38751
	LRC	3725
	LRS	36
Body depth	LRF	38751
	LRC	3723
	LRS	36
Chest width	LRF	38751
	LRC	3725
	LRS	36
Rump width	LRF	38751
	LRC	3723
	LRS	36
Stature	LRF	38751
	LRC	3723
	LRS	36
Functional longevity	LRF	54050
	LRC	5851
	LRS	59
Age at first AI	LRF	153.647
	LRC	13.98
	LRS	190
Age at first calving	LRF	63.572
	LRC	6.055
	LRS	66
Lactation length	LRF	102.037
	LRC	10.028
	LRS	126
Monthly weight data	LRF	716
	LRC	131
	LRS	4
Chest Circumference	LRF	36
	LRC	10
	LRS	40
Heamatology	LRF	36
	LRC	10
	LRS	40
Biochemestry	LRF	36
	LRC	10
	LRS	40
Microbiota	LRF	21
	LRC	0
	LRS	21
Necropsy & Histology	LRF	4
	LRC	0
	LRS	3
Flow cytometry	LRF	4
	LRC	0
	LRS	3

## Sheet: Supplementary Table 2
Supplementary Table 3. Statistical analysis of the proportion of female cattle alive at 3 years (or 1095 days) for each genotype group (LRF, LRC and LRS),
Genotype	Alive_at_d1065	Dead_or_slaughtered_before_d1065	Total	Ratio_Alive/Total (%)
LRF	177606	25574	203180	87.41
LRC	19023	2723	21746	87.48
LRS	278	159	437	63.62
Comparison	Fisher's exact test p-value
LRC vs LRF	0.796269
LRS vs LRF	7.90097e-37
LRS vs LRC	3.13113e-36

## Sheet: Supplementary Table 3
Supplementary Table 2. Summary of Variables (chest circumference, haemoglobin, Lymphocytes, Monocytes, Eosinophils, Basophils, Urea, Globulins, Aspartates Aminotransferases), Normality Tests, Means, and Statistical Comparisons Between Genotype Groups (LRF, LRC and LRS)
resvar	Unity	Normality_P_Value	Normality	LRS_Mean	LRC_Mean	LRF_Mean	LRS_vs_LRC_P_Value	LRS_vs_LRF_P_Value	LRC_vs_LRF_P_Value
Chestcircumference	cm	0.000300889	Non-normal	178.175	180.9	177.514	0.874683	0.743104	1
age	days	0.205449	Normal	642.125	513.1	541.944	0.0828655	0.063308	0.749269
wbc	10^9/L	0.000326917	Non-normal	15.7245	10.548	10.0725	0.00014713	2.98807e-10	0.505513
rbc	10^12/L	0.160962	Normal	7.1665	7.673	7.66417	0.132635	0.0463417	0.968134
hb	g/L	0.708859	Normal	10.4175	11.26	11.1111	0.059928	0.0110898	0.779465
HT	%	0.753001	Normal	31.3575	33.62	33.1917	0.0668823	0.0137799	0.810268
Neutrophils	10^9/L	4.00688e-06	Non-normal	3.89659	3.30612	3.25919	0.338043	0.132907	0.989108
Lymphocytes	10^9/L	0.014676	Non-normal	8.20252	5.35587	5.14401	0.00066639	4.94297e-08	0.774365
Monocytes	10^9/L	0.000560136	Non-normal	2.15301	0.91937	1.03545	0.00154873	4.36026e-06	0.956448
Eosinophils	10^9/L	7.50094e-06	Non-normal	1.36102	0.89723	0.549709	0.0174531	1.94886e-07	0.0320465
Basophils	10^9/L	0.000101717	Non-normal	0.111352	0.10103	0.0796457	0.146893	0.00930381	0.857624
Urea	mmol/L	0.27128	Normal	3.03704	3.7	3.58077	0.457183	0.162215	0.747711
tp	g/L	3.89355e-05	Non-normal	75.2963	74	73.5	0.804133	0.108635	0.746999
alb	g/L	2.26862e-09	Non-normal	31.2963	33	33.6154	0.663331	0.141779	1
glob	g/L	0.0457791	Non-normal	44	41	39.8846	0.576003	0.00141895	0.55847
asat	mmol/L	5.11583e-14	Non-normal	103.63	90	118.577	0.901449	0.992899	1
weight	kg	0.0885752	Normal	481.562	495.917	489.735	0.874683	0.743104	1

## Sheet: Supplementary Table 4
Supplementary Table 4. Effects of heterozygosity and homozygosity for the ITGB7 p.G375S substitution on 14 traits routinely recorded for evaluation purposes. The genetic animal model used includes the fixed modalities of the effect/genotype. We used yield deviation and included a year fixed effect to remove environmental effects and selection bias. Raw_p-value: Student's t-test p-value of the com…
Trait	Genotype	Sample_size	Effect	SE_effect	GSD	Effect_in_GSD	Raw_p-value	Rank	Adj_p-value
Heifers' non return rate at 56 days	LRF	247206	0	0.00426602	0.0447214
Heifers' non return rate at 56 days	LRC	25698	-0.00653667	0.00510912	0.0447214	-0.146164	0.326072	19	0.480527
Heifers' non return rate at 56 days	LRS	362	0.0368343	0.0246766	0.0447214	0.823641	0.142197	12	0.331792
Cows' non return rate at 56 days	LRF	108926	0	0.00594929	0.0632456
Cows' non return rate at 56 days	LRC	11785	0.00166911	0.00712936	0.0632456	0.0263909	0.85735	27	0.889103
Cows' non return rate at 56 days	LRS	108	-0.0425428	0.042369	0.0632456	-0.67266	0.322276	18	0.501319
Somatic cell score	LRF	112767	0	0.0238692	0.5
Somatic cell score	LRC	11884	0.0430644	0.0260026	0.5	0.0861288	0.222466	15	0.41527
Somatic cell score	LRS	146	-0.0747937	0.0972939	0.5	-0.149587	0.456506	21	0.608674
Milk fat content	LRF	100479	0	0.0944383	2.97321
Milk fat content	LRC	10764	-0.0822232	0.100289	2.97321	-0.0276547	0.5506	22	0.700763
Milk fat content	LRS	127	-0.156762	0.31886	2.97321	-0.0527248	0.638169	23	0.776902
Milk protein content	LRF	100479	0	0.0466991	1.47648
Milk protein content	LRC	10764	0.0777136	0.0495865	1.47648	0.0526343	0.253928	17	0.418234
Milk protein content	LRS	127	-0.260999	0.15732	1.47648	-0.176771	0.114221	11	0.290745
Milk yield	LRF	100989	0	29.4587	758.578
Milk yield	LRC	10809	15.6688	31.5662	758.578	0.0206555	0.716688	25	0.802691
Milk yield	LRS	127	-1359.08	107.275	758.578	-1.79162	3.53708e-23	3	3.30128e-22
Milk fat yield	LRF	100479	0	1.21548	31.2059
Milk fat yield	LRC	10765	-0.231268	1.30276	31.2059	-0.00741104	0.896728	28	0.896728
Milk fat yield	LRS	127	-58.0203	4.42672	31.2059	-1.85927	3.26656e-24	2	4.57318e-23
Milk protein yield	LRF	100479	0	0.885489	22.766
Milk protein yield	LRC	10765	1.06392	0.949016	22.766	0.046733	0.412415	20	0.577382
Milk protein yield	LRS	127	-43.8666	3.222	22.766	-1.92685	2.09594e-25	1	5.86862e-24
Body condition	LRF	38751	0	0.0307797	0.5
Body condition	LRC	3725	-0.0933315	0.0351208	0.5	-0.186663	0.0457301	9	0.142271
Body condition	LRS	36	-0.752353	0.174325	0.5	-1.50471	0.000144403	6	0.000673879
Body depth	LRF	38751	0	0.0365962	0.673721
Body depth	LRC	3723	0.0731357	0.0408581	0.673721	0.108555	0.182501	13	0.393078
Body depth	LRS	36	-0.812254	0.187432	0.673721	-1.20562	0.000143034	5	0.000800991
Chest width	LRF	38751	0	0.0295731	0.453211
Chest width	LRC	3725	0.0104531	0.034137	0.453211	0.0230645	0.816985	26	0.87983
Chest width	LRS	36	-0.938669	0.17599	0.453211	-2.07115	6.77588e-06	4	4.74312e-05
Rump width	LRF	38751	0	0.0342912	0.604152
Rump width	LRC	3723	0.0604323	0.0385466	0.604152	0.100028	0.241533	16	0.422682
Rump width	LRS	36	-0.318262	0.181677	0.604152	-0.526791	0.0937621	10	0.262534
Stature	LRF	38751	0	0.0510705	1.05338
Stature	LRC	3723	0.095559	0.0561475	1.05338	0.090717	0.208102	14	0.416204
Stature	LRS	36	-0.534747	0.240746	1.05338	-0.507651	0.0364524	8	0.127584
Functional longevity	LRF	54050	0	0.0434898	0.4
Functional longevity	LRC	5851	0.0261153	0.0517625	0.4	0.386281	0.699303	24	0.815853
Functional longevity	LRS	59	-0.439186	0.174263	0.4	-2.44526	0.0174788	7	0.069915

## Sheet: Supplementary Table 5
Supplementary Table 5. Significant effects of genotype, age, and farm and their interractions on the responses variables (chest circumference, haemoglobin, Lymphocytes, Monocytes, Eosinophils, Basophils, Urea, Globulins, Aspartates Aminotransferases)
resvar	modelname	variable	Chisq	Df	Pr(>Chisq)
Chestcircumference	moda	farm	61.086	1	5.46343e-15
Chestcircumference	modb	genotype	0.000146441	1	0.990345
Chestcircumference	moda	farm	61.086	1	5.46343e-15
Chestcircumference	modc	ns(age, df = 5)	342.491	5	7.23616e-72
Chestcircumference	moda	farm	61.086	1	5.46343e-15
Chestcircumference	modd	genotype	24.6779	1	6.77581e-07
Chestcircumference	modd	ns(age, df = 5)	465.447	5	2.28462e-98
Chestcircumference	moda	farm	61.086	1	5.46343e-15
Chestcircumference	mode	genotype	25.7228	1	3.94142e-07
Chestcircumference	mode	ns(age, df = 5)	485.156	5	1.27672e-102
Chestcircumference	mode	genotype:ns(age, df = 5)	3.64153	5	0.602089
Chestcircumference	moda	farm	61.086	1	5.46343e-15
Chestcircumference	modf	genotype	23.7877	1	1.07569e-06
Chestcircumference	moda	farm	61.086	1	5.46343e-15
Chestcircumference	modg	ns(age, df = 5)	219.996	5	1.48913e-45
Chestcircumference	moda	farm	61.086	1	5.46343e-15
Chestcircumference	modh	genotype	56.0849	1	6.94068e-14
Chestcircumference	modh	ns(age, df = 5)	254.456	5	6.08047e-53
Chestcircumference	moda	farm	61.086	1	5.46343e-15
Chestcircumference	modi	genotype	68.6114	1	1.19908e-16
Chestcircumference	modi	ns(age, df = 5)	258.914	5	6.71578e-54
Chestcircumference	modi	genotype:ns(age, df = 5)	10.1732	5	0.0704739
Chestcircumference	moda	farm	61.086	1	5.46343e-15
hb	moda	farm	11.2905	1	0.000779033
hb	modb	genotype	6.60551	1	0.0101664
hb	moda	farm	11.2905	1	0.000779033
hb	modc	ns(age, df = 5)	2.7454	5	0.739167
hb	moda	farm	11.2905	1	0.000779033
hb	modd	genotype	9.5916	1	0.00195469
hb	modd	ns(age, df = 5)	5.60698	5	0.346358
hb	moda	farm	11.2905	1	0.000779033
hb	mode	genotype	10.672	1	0.00108771
hb	mode	ns(age, df = 5)	6.23847	5	0.283701
hb	mode	genotype:ns(age, df = 5)	9.68712	5	0.0846019
hb	moda	farm	11.2905	1	0.000779033
hb	modf	genotype	15.9955	1	6.34925e-05
hb	moda	farm	11.2905	1	0.000779033
hb	modg	ns(age, df = 5)	2.44273	5	0.785094
hb	moda	farm	11.2905	1	0.000779033
hb	modh	genotype	21.4039	1	3.72023e-06
hb	modh	ns(age, df = 5)	6.47851	5	0.2624
hb	moda	farm	11.2905	1	0.000779033
hb	modi	genotype	23.5742	1	1.20185e-06
hb	modi	ns(age, df = 5)	7.71213	5	0.172831
hb	modi	genotype:ns(age, df = 5)	7.522	5	0.184621
hb	moda	farm	11.2905	1	0.000779033
Lymphocytes	moda	farm	0	1	1
Lymphocytes	modb	genotype	49.6347	1	1.85208e-12
Lymphocytes	moda	farm	0	1	1
Lymphocytes	modc	ns(age, df = 5)	4.32657	5	0.503417
Lymphocytes	moda	farm	0	1	1
Lymphocytes	modd	genotype	63.1101	1	1.95466e-15
Lymphocytes	modd	ns(age, df = 5)	13.2671	5	0.021
Lymphocytes	moda	farm	0	1	1
Lymphocytes	mode	genotype	65.0525	1	7.29279e-16
Lymphocytes	mode	ns(age, df = 5)	13.6755	5	0.0178072
Lymphocytes	mode	genotype:ns(age, df = 5)	2.61617	5	0.758906
Lymphocytes	moda	farm	0	1	1
Lymphocytes	modf	genotype	80.4726	1	2.94764e-19
Lymphocytes	moda	farm	0	1	1
Lymphocytes	modg	ns(age, df = 5)	4.32662	5	0.503411
Lymphocytes	moda	farm	0	1	1
Lymphocytes	modh	genotype	86.1213	1	1.69233e-20
Lymphocytes	modh	ns(age, df = 5)	10.3193	5	0.0666774
Lymphocytes	moda	farm	0	1	1
Lymphocytes	modi	genotype	89.7496	1	2.70293e-21
Lymphocytes	modi	ns(age, df = 5)	10.5507	5	0.0610519
Lymphocytes	modi	genotype:ns(age, df = 5)	2.36615	5	0.796504
Lymphocytes	moda	farm	0	1	1
Monocytes	moda	farm	29.3452	1	6.05662e-08
Monocytes	modb	genotype	34.9149	1	3.44444e-09
Monocytes	moda	farm	29.3452	1	6.05662e-08
Monocytes	modc	ns(age, df = 5)	40.2382	5	1.337e-07
Monocytes	moda	farm	29.3452	1	6.05662e-08
Monocytes	modd	genotype	38.8819	1	4.50225e-10
Monocytes	modd	ns(age, df = 5)	44.3811	5	1.93819e-08
Monocytes	moda	farm	29.3452	1	6.05662e-08
Monocytes	mode	genotype	42.872	1	5.84413e-11
Monocytes	mode	ns(age, df = 5)	48.9356	5	2.28753e-09
Monocytes	mode	genotype:ns(age, df = 5)	8.72272	5	0.120648
Monocytes	moda	farm	29.3452	1	6.05662e-08
Monocytes	modf	genotype	40.7168	1	1.75971e-10
Monocytes	moda	farm	29.3452	1	6.05662e-08
Monocytes	modg	ns(age, df = 5)	18.7108	5	0.00217561
Monocytes	moda	farm	29.3452	1	6.05662e-08
Monocytes	modh	genotype	42.5041	1	7.05325e-11
Monocytes	modh	ns(age, df = 5)	20.6215	5	0.000954849
Monocytes	moda	farm	29.3452	1	6.05662e-08
Monocytes	modi	genotype	48.1307	1	3.98732e-12
Monocytes	modi	ns(age, df = 5)	20.7827	5	0.000890326
Monocytes	modi	genotype:ns(age, df = 5)	10.4902	5	0.0624791
Monocytes	moda	farm	29.3452	1	6.05662e-08
Eosinophils	moda	farm	0	1	1
Eosinophils	modb	genotype	24.7511	1	6.52303e-07
Eosinophils	moda	farm	0	1	1
Eosinophils	modc	ns(age, df = 5)	11.7964	5	0.0376863
Eosinophils	moda	farm	0	1	1
Eosinophils	modd	genotype	28.7447	1	8.25745e-08
Eosinophils	modd	ns(age, df = 5)	15.3189	5	0.00908328
Eosinophils	moda	farm	0	1	1
Eosinophils	mode	genotype	33.3275	1	7.78728e-09
Eosinophils	mode	ns(age, df = 5)	17.7612	5	0.00326104
Eosinophils	mode	genotype:ns(age, df = 5)	13.5516	5	0.018723
Eosinophils	moda	farm	0	1	1
Eosinophils	modf	genotype	33.0452	1	9.00399e-09
Eosinophils	moda	farm	0	1	1
Eosinophils	modg	ns(age, df = 5)	11.7964	5	0.0376864
Eosinophils	moda	farm	0	1	1
Eosinophils	modh	genotype	26.7649	1	2.29776e-07
Eosinophils	modh	ns(age, df = 5)	13.239	5	0.021239
Eosinophils	moda	farm	0	1	1
Eosinophils	modi	genotype	35.6988	1	2.30306e-09
Eosinophils	modi	ns(age, df = 5)	14.0495	5	0.0152981
Eosinophils	modi	genotype:ns(age, df = 5)	13.9994	5	0.0156132
Eosinophils	moda	farm	0	1	1
Basophils	moda	farm	1.50808	1	0.219433
Basophils	modb	genotype	3.26453	1	0.0707935
Basophils	moda	farm	1.50808	1	0.219433
Basophils	modc	ns(age, df = 5)	8.29888	5	0.140515
Basophils	moda	farm	1.50808	1	0.219433
Basophils	modd	genotype	2.27256	1	0.131682
Basophils	modd	ns(age, df = 5)	7.25018	5	0.202689
Basophils	moda	farm	1.50808	1	0.219433
Basophils	mode	genotype	2.46504	1	0.116405
Basophils	mode	ns(age, df = 5)	7.86439	5	0.163869
Basophils	mode	genotype:ns(age, df = 5)	7.19978	5	0.206201
Basophils	moda	farm	1.50808	1	0.219433
Basophils	modf	genotype	3.04006	1	0.081233
Basophils	moda	farm	1.50808	1	0.219433
Basophils	modg	ns(age, df = 5)	7.78796	5	0.168316
Basophils	moda	farm	1.50808	1	0.219433
Basophils	modh	genotype	2.29582	1	0.129722
Basophils	modh	ns(age, df = 5)	6.64553	5	0.248365
Basophils	moda	farm	1.50808	1	0.219433
Basophils	modi	genotype	2.46504	1	0.116405
Basophils	modi	ns(age, df = 5)	7.86439	5	0.163869
Basophils	modi	genotype:ns(age, df = 5)	7.19978	5	0.206201
Basophils	moda	farm	1.50808	1	0.219433
Urea	moda	farm	10.1154	1	0.00147032
Urea	modb	genotype	2.01626	1	0.155622
Urea	moda	farm	10.1154	1	0.00147032
Urea	modc	ns(age, df = 5)	26.036	5	8.78144e-05
Urea	moda	farm	10.1154	1	0.00147032
Urea	modd	genotype	3.80502	1	0.0510992
Urea	modd	ns(age, df = 5)	28.5917	5	2.78799e-05
Urea	moda	farm	10.1154	1	0.00147032
Urea	mode	genotype	3.93921	1	0.0471729
Urea	mode	ns(age, df = 5)	29.5999	5	1.7679e-05
Urea	mode	genotype:ns(age, df = 5)	1.9042	5	0.862236
Urea	moda	farm	10.1154	1	0.00147032
Urea	modf	genotype	4.89974	1	0.0268607
Urea	moda	farm	10.1154	1	0.00147032
Urea	modg	ns(age, df = 5)	21.0219	5	0.000802395
Urea	moda	farm	10.1154	1	0.00147032
Urea	modh	genotype	8.93068	1	0.0028042
Urea	modh	ns(age, df = 5)	24.522	5	0.000172282
Urea	moda	farm	10.1154	1	0.00147032
Urea	modi	genotype	11.4532	1	0.000713712
Urea	modi	ns(age, df = 5)	26.5616	5	6.94223e-05
Urea	modi	genotype:ns(age, df = 5)	6.25567	5	0.28213
Urea	moda	farm	10.1154	1	0.00147032
glob	moda	farm	0	1	1
glob	modb	genotype	12.9018	1	0.000328261
glob	moda	farm	0	1	1
glob	modc	ns(age, df = 5)	7.04352	5	0.217424
glob	moda	farm	0	1	1
glob	modd	genotype	12.687	1	0.000368213
glob	modd	ns(age, df = 5)	6.84746	5	0.232234
glob	moda	farm	0	1	1
glob	mode	genotype	13.2531	1	0.00027213
glob	mode	ns(age, df = 5)	7.15303	5	0.209506
glob	mode	genotype:ns(age, df = 5)	2.40964	5	0.790038
glob	moda	farm	0	1	1
glob	modf	genotype	12.9018	1	0.000328263
glob	moda	farm	0	1	1
glob	modg	ns(age, df = 5)	7.04352	5	0.217424
glob	moda	farm	0	1	1
glob	modh	genotype	12.6872	1	0.000368176
glob	modh	ns(age, df = 5)	6.84749	5	0.232232
glob	moda	farm	0	1	1
glob	modi	genotype	13.253	1	0.000272145
glob	modi	ns(age, df = 5)	7.15308	5	0.209502
glob	modi	genotype:ns(age, df = 5)	2.40962	5	0.790041
glob	moda	farm	0	1	1
asat	moda	farm	0	1	1
asat	modb	genotype	0.305266	1	0.5806
asat	moda	farm	0	1	1
asat	modc	ns(age, df = 5)	6.61524	5	0.250863
asat	moda	farm	0	1	1
asat	modd	genotype	0.318814	1	0.572321
asat	modd	ns(age, df = 5)	6.63037	5	0.249613
asat	moda	farm	0	1	1
asat	mode	genotype	0.361772	1	0.547524
asat	mode	ns(age, df = 5)	7.54632	5	0.183075
asat	mode	genotype:ns(age, df = 5)	7.30518	5	0.198915
asat	moda	farm	0	1	1
asat	modf	genotype	0.305263	1	0.580602
asat	moda	farm	0	1	1
asat	modg	ns(age, df = 5)	6.61524	5	0.250863
asat	moda	farm	0	1	1
asat	modh	genotype	0.318814	1	0.572321
asat	modh	ns(age, df = 5)	6.63036	5	0.249614
asat	moda	farm	0	1	1
asat	modi	genotype	0.361777	1	0.547521
asat	modi	ns(age, df = 5)	7.54636	5	0.183073
asat	modi	genotype:ns(age, df = 5)	7.30525	5	0.19891
asat	moda	farm	0	1	1

## Sheet: Supplementary Table 6
Supplementary Table 6. Estimated marginal means (EMMs) for each genotype at chosen age points according to genotype (LRF/LRC and LRS)
genotype	age	emmean	SE	df	lower.CL	upper.CL
LRF/LRC	90	112.215	9.15306	77	93.9894	130.442
LRS	90	99.1074	9.1231	77	80.9409	117.274
LRF/LRC	480	177.197	3.02455	77	171.175	183.22
LRS	480	164.089	2.99596	77	158.124	170.055
LRF/LRC	730	205.938	3.24128	77	199.484	212.392
LRS	730	192.83	3.25748	77	186.344	199.316
LRF/LRC	1000	217.844	4.37052	77	209.141	226.547
LRS	1000	204.736	4.27793	77	196.217	213.254

## Sheet: Supplementary Table 7
Supplementary Table 7. Summary of Variables (chest circumference, haemoglobin, Lymphocytes, Monocytes, Eosinophils, Basophils, Urea, Globulins, Aspartates Aminotransferases), Normality Tests, Means, and Statistical Comparisons Between comparaison Groups (LRF/LRC and LRS)
resvar	Unity	LRF/LRC_Mean	LRF/LRC_SD	LRS_Mean	LRS_SD	P_value
Chestcircumference	cm	178.25	30.7621	178.175	26.964	0.738845
Age	days	535.674	234.337	642.125	224.79	0.0300862
WBC	10^9/L	10.1759	2.3097	15.7245	3.72458	4.05531e-11
RBC	10^12/L	7.66609	1.0251	7.1665	1.03331	0.0278603
HB	g/L	11.1435	1.25816	10.4175	1.39208	0.00527792
HT	%	33.2848	3.47467	31.3575	3.98419	0.00676891
Neutrophils	10^9/L	3.26962	1.3583	3.89659	1.9489	0.110035
Lymphocytes	10^9/L	5.19109	1.58417	8.20252	2.36672	1.19143e-08
Monocytes	10^9/L	1.00965	0.743701	2.15301	1.05075	6.99122e-07
Eosinophils	10^9/L	0.626936	0.649495	1.36102	0.727284	2.19745e-07
Basophils	10^9/L	0.0843978	0.079149	0.111352	0.0566069	0.00715551
Urea	mmol/L	3.58519	1.37217	3.03704	1.51509	0.141139
TP	g/L	73.5185	8.69293	75.2963	6.53873	0.108759
Albumin	g/L	33.5926	5.68574	31.2963	3.42855	0.134172
Globulin	g/L	39.9259	3.99929	44	4.48073	0.00141596
ASAT	mmol/L	117.519	126.904	103.63	40.1642	1
Weight	kg	491.079	215.75	481.562	188.548	0.738845
